# Supplementary material for: Eliminating Measles: Factors That Contribute to Re-Establishing Transmission
Source: Vaccines (Basel). 2025 Oct 31;13(11):1125. doi: 10.3390/vaccines13111125 (PMC12656670; doi:10.3390/vaccines13111125)
Supplement: Supplementary file 1 [file vaccines-13-01125-s001.zip]

Archive with 1 entries (1 files):
- vaccines-3909270-supplementary.xlsx
