# Supplementary material for: Eliminating Measles: Factors That Contribute to Re-Establishing Transmission
Source: Vaccines (Basel). 2025 Oct 31;13(11):1125. doi: 10.3390/vaccines13111125 (PMC12656670; doi:10.3390/vaccines13111125)
Supplement: Supplementary file 1 [file vaccines-13-01125-s001.zip › vaccines-3909270-supplementary.xlsx]

## Sheet: Sheet1
country	borders_an_endemic_country	island	status	year	income_group	measles_discard_rate	incidence_per_1,000,000	age_at_first_dose_months	age_at_second_dose_months	first_dose_coverage_WUENIC	first_dose_coverage_country_admin_2022	second_dose_coverage_WUENIC	second_dose_coverage_country_admin_2022	top_10_tourism_destination	annual_tourism_numbers	total_pop	land_size	pop_density	campaign	campaign_admin_coverage	re_verified
Albania	No	No	Reestablished	2018	Upper middle income	43.81	507.6	13	144	95	95	96	96.28	No	5927000	2894231	28748	100.676	No	NA	No
Andorra	No	No	Verified	2022	High income			12	36	98	0	96	0	No	8328000	75162	468	160.603	No	NA	NA
Antigua and Barbuda	No	Yes	Verified	2022	High income			12	18	99	100	91	90.91	No	1064000	90926	440	206.65	No	NA	NA
Argentina	No	No	Verified	2022	Upper middle income	0.8	0	12	60	85	84.61	94	94.19	No	6942000	44654882	2780085	16.0624	Yes	89	NA
Armenia	Yes	No	Verified	2022	Upper middle income	31.6	199.79	12	72	95	94.65	94	94.17	No	1652000	2969000	29743	99.8218	No	NA	NA
Australia	No	Yes	Verified	2022	High income	0	0.98	12	18	96	96.01	91	91.37	No	9246000	24963258	7688287	3.24692	No	NA	NA
Austria	No	No	Verified	2022	High income	0.04	20.98	9	12	95	0	94	0	No	30816000	8840521	83871	105.406	No	NA	NA
Azerbaijan	Yes	No	Verified	2022	Upper middle income	37.59	1318.4	12	72	93	92.58	91	90.73	No	2850000	9939771	86600	114.778	No	NA	NA
Bahamas	No	Yes	Verified	2022	High income	0.5	0	12	15	80	80.43	65	65.24	No	6622000	392717	13880	28.2937	No	NA	NA
Bahrain	No	Yes	Verified	2022	High income	76.13	2.02	12	18	92	100	99	100	No	12045000	1503091	787	1909.9	No	NA	NA
Barbados	No	Yes	Verified	2022	High income	17.71	0	12	18	85	85.06	73	73.44	No	1356000	280711	430	652.816	No	NA	NA
Belarus	Yes	No	Verified	2022	Upper middle income	4.72	21.69	12	72	98	98.27	98	98.09	No	11502000	9438785	207600	45.4662	No	NA	NA
Belgium	No	No	Verified	2022	High income		5.82	12	144	96	0	83	0	No	9119000	11427054	30688	372.362	No	NA	NA
Belize	No	No	Verified	2022	Upper middle income	0.49	0	12	18	81	81	76	76.48	No	1697000	380226	22966	16.556	No	NA	NA
Bhutan	Yes	No	Verified	2022	Lower middle income	28.87	6.35	9	24	97	97.07	97	96.69	No	274000	759759	38394	19.7885	Yes	14.7	NA
Bolivia, Plurinational State of	No	No	Verified	2022	Lower middle income	1.75	0	12	23	69	69	49	49	No	1142000	11508368	1098581	10.4757	Yes	35	NA
Brazil	No	No	Reestablished	2019	Upper middle income		100.7	12	15	91	91	54	54	No	6621000	206107261	8514215	24.2074	Yes	98	No
Brunei Darussalam	Yes	No	Verified	2022	High income	5.23	2.21	12	18	97	97.27	99	98.51	No	4521000	437810	5765	75.9428	No	NA	NA
Bulgaria	Yes	No	Reestablished	2020	High income	0	37.1	13	144	88	88.3	84	84.5	No	12368000	7024745	110994	63.2894	No	NA	No
Cambodia	Yes	No	Reestablished	2021	Lower middle income	2.06	0.3	9	18	83	103	63	82.46	No	6201000	16025238	181035	88.5201	No	NA	No
Canada	No	No	Verified	2022	High income	0	0.31	12	72	92	0	79	0	No	31274000	37072620	9984670	3.71295	No	NA	NA
Chile	No	No	Verified	2022	High income	1.03	0.05	12	36	94	93.9	81	81.38	No	6603000	18893191	756626	24.9703	No	NA	NA
Colombia	No	No	Verified	2022	Upper middle income	3.33	0	12	60	88	88.01	84	83.69	No	4397000	49024465	1141748	42.9381	No	NA	NA
Costa Rica	No	No	Verified	2022	Upper middle income	2.47	0.19	15	48	90	90.2	75	74.51	No	3313000	4957818	51100	97.0219	Yes	96	NA
Croatia	Yes	No	Verified	2022	High income	0	0.75	12	84	90	89.99	90	90.41	No	57668000	3988775	56594	70.4805	No	NA	NA
Cuba	No	Yes	Verified	2022	Upper middle income	21.53	0	12	72	99	99.96	99	99.57	No	4712000	11227118	109884	102.172	No	NA	NA
Cyprus	No	Yes	Verified	2022	High income			15	72	84	0	88	0	No	4024000	1270737	9251	137.362	No	NA	NA
Czechia	Yes	No	Reestablished	2018	High income	4.54	19.6	12	56	96	96.41	84	83.54	No	36268000	10548937	78871	133.749	No	NA	2020
Democratic People's Republic of Korea	No	No	Verified	2022	Low Income	1.94	0	12	48	67	67.26	0	0	No		25931147	100210	258.768	No	NA	NA
Denmark	No	No	Verified	2022	High income	0	1.52	15	48	95	94	94	93.38	No	30801000	5793636	42952	134.886	No	NA	NA
Dominica	No	Yes	Verified	2022	Upper middle income		0	12	18	87	87.4	87	86.52	No	199000	68174	750	90.8987	No	NA	NA
Dominica Republic	No	Yes	Verified	2022	Upper middle income	2.83	0	12	18	91	101	0	0	No	7551000	10782053	48442	222.577	No	NA	NA
Ecuador	No	No	Verified	2022	Upper middle income	2.84	0	12	18	74	73.97	60	60.23	No	2535000	17049547	283561	60.1266	Yes	54	NA
Egypt	Yes	No	Verified	2022	Lower middle income	0.83	2.27	12	18	96	96	96	96	No	11346000	105682094	1001450	105.529	No	NA	NA
El Salvador	No	No	Verified	2022	Upper middle income	8.92	0	12	18	80	79.73	72	72.17	No	2536000	6219807	21041	295.604	No	NA	NA
Estonia	No	No	Verified	2022	High income	24.28	3.02	12	156	89	78.01	84	67.17	No	6033000	1321977	45335	29.1602	No	NA	NA
Finland	No	No	Verified	2022	High income	0.02	0.18	12	72	94	0	92	0	No	3224000	5515525	338462	16.2958	No	NA	NA
Greece	No	No	Reestablished	2018	High income	0.65	213.5	12	15	97	0	83	0	No	33072000	10730844	131957	81.3208	No	NA	2019
Grenada	No	Yes	Verified	2022	Upper middle income	5.12	0	12	18	76	75.57	68	67.95	No	529000	115691	344	336.311	Yes	50	NA
Guatemala	No	No	Verified	2022	Upper middle income	1.19	0	12	18	86	85.83	71	71.12	No	2406000	16845685	108888	154.707	No	NA	NA
Guyana	No	No	Verified	2022	High income	0.12	0	12	18	95	102.93	99	101.73	No	287000	791556	214969	3.68219	No	NA	NA
Haiti	No	No	Verified	2022	Lower middle income	1.64	0	9	12	65	75.84	41	46.22	No	1333000	10962362	27750	395.04	No	NA	NA
Honduras	No	No	Verified	2022	Lower middle income	1.54	0	12	18	77	76.84	70	70.47	No	2323000	9765210	112777	86.5887	No	NA	NA
Hong Kong SAR (China)	Yes	No	Verified	2022	High income		0.46	12	18	95	95	95	95	Yes	65148000	7452600	1115	6683.95	No	NA	NA
Hungary	Yes	No	Verified	2022	High income	1.06	0.1	15	132	99	99.83	99	99.7	No	57667000	9775564	93026	105.084	No	NA	NA
Iceland	No	Yes	Verified	2022	High income			18	144	91	92	80	79.79	No	2488000	352721	103300	3.41453	No	NA	NA
Iran, Islamic Republic of	Yes	No	Verified	2022	Upper middle income	8.09	7.23	12	18	99	99	98	98	No	7295000	86117998	1648195	52.2499	No	NA	NA
Ireland	No	Yes	Verified	2022	High income	0	0.79	12	48	90	90	0	84.5	No	10926000	4867316	84421	57.6553	No	NA	NA
Jamaica	No	Yes	Verified	2022	Upper middle income	0.53	0	12	18	91	90.74	83	82.9	No	4319000	2820097	10991	256.582	No	NA	NA
Japan	No	Yes	Verified	2022	High income	0.42	0.23	12	60	98	99	0	94.75	No	31191000	126811000	377794	335.662	No	NA	NA
Latvia	No	No	Verified	2022	High income	0	0.55	12	84	96	96.22	86	85.77	No	7775000	1927174	64589	29.8375	No	NA	NA
Lithuania	Yes	No	Reestablished	2019	High income	0	298.4	15	72	93	92.7	93	93.2	No	6115000	2802478	65300	42.917	No	NA	No
Luxembourg	No	No	Verified	2022	High income			12	15	99	0	90	0	No	1018000	607950	2586	235.093	No	NA	NA
Macao SAR (China)	No	No	Verified	2022	High income		0.46	12	18	97	97	96	96	Yes	35804000	658900	33	19966.7	No	NA	NA
Maldives	No	Yes	Verified	2022	Upper middle income	32.98	11.52	9	18	98	98.21	98	97.59	No	1484000	473099	298	1587.58	No	NA	NA
Malta	No	Yes	Verified	2022	High income			13	36	96	95.94	95	95.32	No	3232000	484630	316	1533.64	No	NA	NA
Mexico	No	No	Verified	2022	Upper middle income	1.7	0	12	72	86	85.79	82	83.54	Yes	96497000	124573711	1972550	63.1536	Yes	132	NA
Monaco	No	No	Verified	2022	High income			12	16	88	0	80	0	No	347000	38154	3	12718	No	NA	NA
Mongolia	Yes	No	Reestablished	2016	Upper middle income	4.18	9955.6	9	24	98	98.5	90	98.5	No	598000	3163991	1564116	2.02286	Yes	88	No
Montenegro	Yes	No	Verified	2022	Upper middle income	1.58	0	13	72	33	33	0	0	No	2077000	622227	13810	45.0563	No	NA	NA
Netherland, The Kingdom	No	No	Verified	2022	High income	0	0.4	14	108	89	89	85	85	No	18780000	17231624	41865	411.6	No	NA	NA
New Zealand	No	Yes	Verified	2022	High income	8.93	2.68	12	15	90	89.97	83	82.76	No	3858000	4900600	268021	18.2844	No	NA	NA
Nicaragua	No	No	Verified	2022	Lower middle income	2.42	0	12	18	93	109.55	99	102.09	No	1412000	6400080	130373	49.0905	No	NA	NA
North Macedonia	Yes	No	Verified	2022	Upper middle income	0	0.48	12	72	71	70.68	89	89.17	No	707000	1889051	25713	73.4668	No	NA	NA
Norway	No	No	Verified	2022	High income	0	0.37	15	132	96	96.17	94	94.47	No	5688000	5311916	385207	13.7898	No	NA	NA
Oman	Yes	No	Verified	2022	High income	26.2	5.38	12	18	97	99	98	0	No	3242000	4597877	309500	14.8558	No	NA	NA
Panama	No	No	Verified	2022	High income	1.59	0	12	18	87	86.77	75	75.34	No	2487000	4167860	75517	55.191	Yes	97.4	NA
Paraguay	No	No	Verified	2022	Upper middle income	21.04	0	12	18	54	42.15	53	41.34	No	4183000	6427382	406752	15.8017	No	NA	NA
Peru	No	No	Verified	2022	Upper middle income	0.45	0	12	18	74	74.01	54	53.82	No	5384000	31897584	1285216	24.8189	No	NA	NA
Portugal	No	No	Verified	2022	High income	0.11	0.1	12	60	98	0	96	0	No	16186000	10283822	92152	111.596	No	NA	NA
Republic of Korea	No	No	Verified	2022	High income	1.94	0.14	9	15	97	97.29	95	96.3	No	15347000	51585058	100210	514.77	No	NA	NA
Republic of Moldova	Yes	No	Verified	2022	Upper middle income	3.33	0.87	12	84	84	84.19	93	92.61	No	160000	2707203	33846	79.9859	No	NA	NA
Saint Kitts and Nevis	No	Yes	Verified	2022	High income	4.28	0	12	18	95	94.69	93	92.95	No	1278000	47008	261	180.107	No	NA	NA
Saint Lucia	No	Yes	Verified	2022	Upper middle income	0		12	18	81	81.27	63	62.57	No	1165000	177017	617	286.9	No	NA	NA
Saint Vincent and The Grenadines	No	Yes	Verified	2022	Upper middle income	0		12	18	99	99	99	101	No	356000	104926	389	269.733	No	NA	NA
San Marino	No	No	Verified	2022	High income	0		15	72	91	91	85	84.51	No	1874000	34522	61	565.934	No	NA	NA
Singapore	No	Yes	Verified	2022	High income	0.17	1.83	12	15	96	96	92	92.26	No	18508000	5638676	736	7661.24	No	NA	NA
Slovakia	Yes	No	Reestablished	2019	High income	0.24	58.3	14	48	96	96.2	98	97.8	No	5299000	5446745	49035	111.079	No	NA	No
Slovenia	No	No	Verified	2022	High income	0	0.47	11	18	96	0	92	0	No	4425000	2073894	20271	102.308	No	NA	NA
Spain	No	No	Verified	2022	High income	0.11	0.27	15	48	96	96.08	92	92.48	Yes	124456000	46797754	506030	92.4802	No	NA	NA
Sri Lanka	No	Yes	Reestablished	2023	Lower middle income	1.63	35.3	9	36	99	98.82	98	98.46	No	2521000	21670000	65610	330.285	No	NA	No
Suriname	No	No	Verified	2022	Upper middle income	0.16	0	12	18	74	95.02	51	65.34	No		599513	163820	3.65958	No	NA	NA
Sweden	No	No	Verified	2022	High income	0	1.04	8	96	92	92.5	91	90.6	No	7440000	10175214	450295	22.5968	No	NA	NA
Switzerland	No	No	Verified	2022	High income	0	4.32	9	12	96	96	94	94	No	11715000	8514329	41285	206.233	No	NA	NA
Tajikistan	Yes	No	Reestablished	2022	Lower middle income	1.09	44.6	12	72	90	90	97	97.1	No	1035000	9307333	143099	65.0412	Yes	99	No
Timor-Leste	No	Yes	Verified	2022	Lower middle income	13.94	6.61	9	18	72	88.41	72	143.8	No	74600	1275959	15007	85.0243	Yes	112	NA
Trinidad and Tobago	No	Yes	Verified	2022	High income			12	24	92	92.09	92	91.88	No	501000	1359193	5128	265.053	Yes	27.5	NA
Turkmenistan	Yes	No	Verified	2022	Upper middle income	1.82	0	15	72	98	98.3	99	98.7	No		6655524	491210	13.5492	No	NA	NA
United Kingdom	No	Yes	Reestablished	2018	High income	1.14	18.2	12	40	92	92	88	88	Yes	40283000	66432993	243610	272.702	No	NA	2021
United States of America	No	No	Verified	2022	High income		0.17	12	48	92	0	95	0	Yes	1.69325e+08	326838199	9372610	34.8716	No	NA	NA
Uruguay	No	No	Verified	2022	High income	0.3	0	12	15	96	95.69	92	91.92	No	3954000	3394534	176215	19.2636	No	NA	NA
Uzbekistan	Yes	No	Reestablished	2019	Lower middle income	1.42	50.7	9	16	98	97.5	99	99.8	No	5346000	32449576	448900	72.2869	Yes	Not given	No
Venezuela	No	No	Reestablished	2018	No income group listed		190.1	12	18	74	74	13	13	No		29807592	916445	32.5252	Yes	104.4	2022

## Sheet: Sheet2
Country	First Dose Coverage - Alternate	First Dose Coverage - WUENIC	Data Source	Year	Data source		Second Dose
Albania	79	95	DHS	2017	dhsprogram.com/pubs/pdf/FR348/FR348.pdf		Not given
Brazil	73	91	PAHO	2021	IM Coverage		46
Cambodia	83	83	DHS	2021	Cambodia DHS 2021-22 - Final Report		72.1
Greece	89.8	97	Publication	2020	Measles Immunity Status of Greek Population after the Outbreak in 2017-2018: Results from a Seroprevalence National Survey - PubMed
Lithuania	87.2	93	Publication	2023	medicsciences.com		85.7
Mongolia	81.9	98	MICS	2023	SISS_MICS		70.6
Venezuela	68	74	PAHO	2021	IM Coverage		37
